# Supplementary material for: Enhanced drought and salt stress tolerance in Arabidopsis via ectopic expression of the PvMLP19 gene
Source: Plant Cell Rep. 2025 May 22;44(6):130. doi: 10.1007/s00299-025-03520-y (PMC12098492; doi:10.1007/s00299-025-03520-y)
Supplement: Supplementary file 2 — Supplementary file2 (XLSX 13 KB) [file 299_2025_3520_MOESM2_ESM.xlsx]

## Sheet: Sheet1
Gene ID	Sequence (5'->3')	Template strand	Length (nt)	Product length (bp)	Tm (°C)	GC%
PvPR10-1_Fw	GCTACAGCATCGTTGGAGGT	Plus	20	138	60.55	60
PvPR10-1_Rv	GGTGGAGCATCTCCTTTGCT	Minus	20		59.97	60
PvNCS_Fw	CAGTGAGGCATGGGATCTGT	Plus	20	140	60.38	50
PvNCS_Rv	GCCACACCTGAAGCAAAAGT	Minus	20		60.11	60
PvMLP19_Fw	GCAACTGCAGAGAAATGGTTC	Plus	21	129	60.11	55
PvMLP19_Rv	ACCTTGATGGAGTTTGGCTC	Minus	20		59.16	55
PvMLP21_Fv	TCCACACCTACACAAACCAAC	Plus	21	140	60.14	52.38
PvMLP21_Rv	TTACTGTCTTGCCGTCGATG	Minus	20		58.51	47.62
PvActin-11_Fv	TGCATACGTTGGTGATGAGG	Plus	21	190	57.98	50
PvActin-11_Rv	AGCCTTGGGGTTAAGAGGAG	Minus	21		58.71	55
PvMLP19_Fw_OE	CACCATGATAATTTCACTTTCTGG	Plus	22	748	59	63
PvMLP19_Rv_OE	TCAGTTCTTATTTGCAGACAC	Minus	24		56	38
HptII_Fw	CTATTCCTTTGCCCTCGGAC	Plus	20	769	57	55
HptII_Rv	CCTGACCTATTGCATCTCCC	Minus	20		56	55
AtEF1α_Fw	AGGATACGTTGCCTCTAACTCC	Plus	22	129	63.2	50
AtEF1α_Rv	GTGTGGCAATCGAGAACTGG	Minus	20		63	55
AtABI3_Fw	TTAGCCAAGACGACGACACG	Plus	20	84	64	55
AtABI3_Rv	TCATCGGAACAACGACCTGG	Minus	20		64	55
AtLNCED3_Fw	TGTCCTGTCTGAAATCCGCC	Plus	20	96	64	55
AtLNCED3_Rv	CCCTGCTTCGAGGTTGACTT	Minus	20		63.2	52.4
AtRD22_Fw	AGGAGCAAACCCTTTCGTGT	Plus	20	114	64.4	50
AtRD22_Rv	GCGAACCAAGTCCTTCTCCA	Minus	20		63.6	55
AtCOR15A_Fw	AGCTGCACGATGGTTCCTTA	Plus	20	116	64	60
AtCOR15A_Rv	CGCCGAGAGAATGACCAACA	Minus	20		64	55
AT1G70880_Fw	CTTGTCGGGAGACCACACC	Plus	19	89	64	56
AT1G70880_Rv	TAATTCCAGAGGATGACGGCG	Minus	21		63	50
AT4G14060_Fw	GATGACTCGCCTGAACCCAG	Plus	20	105	64	55
AT4G14060_Rv	GATGACTCGCCTGAACCCAG	Minus	20		64	55
AtAGL14_Fw	TGGAGAACCAGTTGGACAGA	Plus	20	112	63	51
AtAGL14_Rv	TGAGGTTCCTCTCCTTTTCTTTT	Minus	21		62	49
PvMLP19_Fw	AGCCATTGAGAAGGATGGTGG	Plus	21	116	64	60
PvMLP19_Rv	TGGAGCATGAACTTCCTCACT	Minus	20		64	55
